# Supplementary material for: Impact of Chronic Rhinosinusitis on Granulomatosis with Polyangiitis Exacerbations
Source: J Clin Med. 2025 Apr 25;14(9):2962. doi: 10.3390/jcm14092962 (PMC12073045; doi:10.3390/jcm14092962)
Supplement: Supplementary file 1 [file jcm-14-02962-s001.zip]

Archive with 1 entries (1 files):
- jcm-3553324-supplementary.pdf
